# Supplementary material for: Integrated DNA and RNA sequencing reveals targetable alterations in metastatic pediatric papillary thyroid carcinoma
Source: Pediatr Blood Cancer. Author manuscript; Available in PMC 2026 Jun 30. (PMC13317003; doi:10.1002/pbc.28741)
Supplement: Supporting Information Table S1 [file NIHMS2039611-supplement-Supporting_Information_Table_S1.xlsx]

## Sheet: Sheet1
Subject	Age at Diagnosis	Sex	Other Clinical History	Pathologic Diagnosis	Focality	Tumor size	Cervical Lymph Node Metastasis	Pulmonary Metastasis	TNM Staging	ATA Pediatric Risk Level	Treatment	Relapsed or Refractory Disease	DNA Panel Result	RNA Panel Result	Analyzed in Ballester et al (2016) paper	Germline Variant Identified
T1050	17	F		PTC	Multifocal	1.2cm	Yes	No	T3N1bM0	High	thyroidectomy; RAI	Y	NS	CCDC6:RET fusion	Y
T1051	17	F		PTC FV	Multifocal	5.3cm	Yes	Yes	T3N1bM1	High	thyroidectomy; RAI	Y	NS	NCOA4:RET fusion	Y
T1148	15	F		PTC	Unifocal	7.0cm	Yes	No	T3N1bM0	Intermediate	thyroidectomy; RAI	Y	Fail	None	Y
T1149	14	M	AML s/p BMT with XRT	PTC	Multifocal	3.1cm	Yes	No	T3N1bM0	High	thyroidectomy; RAI	Y	None	MACF1:BRAF fusion	N
T1150	15	F	AML s/p BMT with XRT	PTC	Multifocal	4.9cm	Yes	Yes	T4aN1aM1	High	thyroidectomy; RAI	Y	None	CCDC6:RET fusion	Y
T1151	14	F		PTC	Multifocal	4.5cm	Yes	No	T3N1aM0	Intermediate	thyroidectomy; RAI	Y	None	ETV6:NTRK3 fusion	Y
T1152	18	M	Hodgkin's disease with XRT	PTC FV	Multifocal	0.8cm	No	No	T1N0M0	Low	thyroidectomy; RAI	N	Fail	None	Y
T1153	16	F	Celiac disease	PTC	Unifocal	2.0cm	Yes	No	T1bN1M0	Intermediate	thyroidectomy; RAI	N	BRAF V600E (VAF 0.326)	None	Y
T1154	11	F	Von Willebrand's disease	PTC	Multifocal	2.7cm	Yes	Yes	T2N1bM1	High	thyroidectomy; RAI	Y	BRAF V600E (VAF 0.371); AKT1 p.E17k (VAF 0.216)	None	Y
T1155	16	M		PTC FV	Multifocal	4.2cm	Yes	Yes	T3N1bM1	High	thyroidectomy; RAI	Y	None	ETV6:NTRK3 fusion	Y
T1156	8	M	Hashimoto's thyroiditis	PTC	Multifocal	2.5cm	Yes	No	T2N1bM0	High	thyroidectomy; RAI	N	None	VIM:NTRK3 fusion	Y
T1157	15	F		PTC	Multifocal	1.3cm	Yes	No	T1N1bM0	Intermediate	thyroidectomy; RAI	Y	BRAF V600E (VAF 0.198)	None	Y
T1158	19	F		PTC	Multifocal	0.2cm	No	No	T1N0M0	Low	thyroidectomy; RAI	N	None	None	N
T1159	13	F	Hashimoto's thyroiditis	PTC FV	Multifocal	1.1cm	No	No	T1N0M0	Low	thyroidectomy; RAI	N	PIK3R1 p.Y29fs (VAF 0.55)	Fail	Y
T1160	16	M	CML s/p BMT with XRT	PTC	Multifocal	1.7cm	Yes	No	T4aN1bM0	High	thyroidectomy; RAI	Y	None	Fail	Y
T1161	14	F	delayed puberty, short stature	PTC	Unifocal	2.2cm	No	No	T2N0M0	Low	thyroidectomy; RAI	Y	PTPN11 p.S502T (VAF 0.496)	Fail	Y
T1162	17	F		PTC	Multifocal	0.8cm	Yes	No	T1aN1aM0	Intermediate	thyroidectomy; RAI	N	BRAF V600E (VAF 0.163)	Fail	N
T1163	11	F		PTC	Multifocal	1.5cm	Yes	Yes	T3N1bM1	High	thyroidectomy; RAI	N	None	None	N
T1164	15	F		PTC DSV	Multifocal	2.3cm	Yes	No	T2N1aM0	Low	thyroidectomy; RAI	N	None	NCOA4:RET fusion	N
T1165	20	F	Wilm's tumor with XRT	PTC	Unifocal	0.5cm	Yes	No	T1aN1M0	Low	thyroidectomy; RAI	N	None	Fail	N
T1166	16	F	Li Fraumeni	PTC	Multifocal	3.3cm	Yes	No	T2N1M0	Intermediate	thyroidectomy; RAI	Y	Fail	EML4:NTRK3 fusion	N	TP53
T1167	11	F		PTC	Multifocal	2.0cm	Yes	No	T3N1aM0	Intermediate	thyroidectomy; RAI	Y	TP53 p.Y163X (VAF 0.473)	None	N
T1192	18	M	ALL s/p XRT brain and spine	PTC	Unifocal	0.3cm	No	No	T1aN0M0	Low	thyroidectomy; RAI	N	None	Fail	N
T1193	9	F		PTC	Multifocal	3.6cm	Yes	Yes	T3N1M1	High	thyroidectomy; RAI	Y	None	NCOA4:RET fusion	N
T1195	13	M		PTC	Multifocal	1.2cm	Yes	Yes	T1N1aM1	High	thyroidectomy; RAI	Y	None	None	N
T1197	12	F		PTC FV	Unifocal	2.3cm	Yes	No	T4aN1bM0	High	thyroidectomy; RAI	Y	None	Fail	N
T1198	16	F	Hashimoto's thyroiditis	PTC	Multifocal	0.8cm	yes	No	T1aN1aM0	Low	thyroidectomy; RAI	N	None	Fail	N
T1199	15	F		PTC	Unifocal	1.7cm	Yes	No	T1bN1aM0	low	thyroidectomy	N	BRAF V600E (VAF 0.114)	Fail	N
T1200	18	M		PTC	Multifocal	1.4cm	Yes	Yes	T4aN1bM1	High	thyroidectomy; RAI	Y	None	NCOA4:RET fusion	N
T1201	17	F	Hurler syndrome s/p BMT with XRT	PTC mixed FV and CV	Multifocal	0.5cm	No	No	T1aN0M0	Low	thyroidectomy	N	None	Fail	N
T1202	17	F		PTC CV	Unifocal	0.3cm	Yes	No	T1aN1aM0	Intermediate	thyroidectomy; RAI	N	None	None	N
T1203	23	F	macrocephaly, developmental delay, vitiligo, congenital ptosis/strabismus, moyamoya disease, short stature	PTC	Multifocal	3.4cm	Yes	Yes	T3N1aM1	High	thyroidectomy; RAI	Y	None	CCDC6:RET fusion	N
T1204	16	M		PTC	Multifocal	2.1cm	Yes	Yes	T3N1bM1	High	thyroidectomy; RAI	N	None	NCOA4:RET fusion	N
T1205	17	F	Hodgkin's disease with XRT	PTC	Multifocal	3.5cm	Yes	No	T2N1bM0	Intermediate	thyroidectomy; RAI	N	None	Fail	N
T1206	14	F	Hashimoto's thyroiditis	PTC	Multifocal	1cm	No	No	T1aN0M0	Low	thyroidectomy; RAI	N	None	None	N
T1207	18	F		PTC	Unifocal	3.3cm	Yes	No	T2N1M0	Intermediate	thyroidectomy; RAI	N	BRAF V600E (VAF 0.31)	none	N
Abbreviations: M, male; F, female; AML, acute myelogenous leukemia; BMT, bone marrow transplant; XRT, radiation therapy; CML, chronic myelogenous leukemia; PTC, papillary thyroid carcinoma; FV, follicular variant; DSV, diffuse sclerosing variant; CV, classic variant; NS, not sequenced; RAI, radioactive iodine therapy; VAF, variant allele frequency
